# Supplementary material for: Irrigation and inequalities in the Senegal River Delta
Source: PLoS One. 2026 Apr 21;21(4):e0325862. doi: 10.1371/journal.pone.0325862 (PMC13098955; doi:10.1371/journal.pone.0325862)
Supplement: S1 Data — This file contains the raw data used for land and income inequality calculations, including Gini coefficients and Lorenz curves. (XLSX) [file pone.0325862.s001.xlsx]

## Sheet: Sheet1
Num_questionnaire	Nom_enquêteur	Localité	Prénomdelinterviewé	Position	Âge	Sexe	Appartenanceduproducteur	situation_matrimoniale	Niveaudinstruction	Parcelle1	Tailleha	Dequivousavezobtenulaparcelle	Quiexploitelaparcelle	Parcelle2	Tailleha_A	Dequivousavezobtenulaparcelle_A	Quiexploitelaparcelle_A	Parcelle3	Tailleha_B	Dequivousavezobtenulaparcelle_B	Quiexploitelaparcelle_B	Parcelle4	Tailleha_C	Dequivousavezobtenulaparcelle_C	Quiexploitelaparcelle_C	Parcelle5	Tailleha_D	Dequivousavezobtenulaparcelle_D	Quiexploitelaparcelle_D	Parcelle6	Tailleha_E	Dequivousavezobtenulaparcelle_E	Quiexploitelaparcelle_E	Nbretracteur	Nbrmoissonneusebatteuse	Nbrecharrue	NbreGMP	NbreCharette	Nbrepetitsmatériels	NbreAutres	Num_parcelleCSC2018	Superficieha	Nom_culture	Travail_sol	Récolte	ProductiontotaleKg	Prod_donnéeenfrais	Prod.DonnéeenAzakat	Prod.Perdukg
90	2	11	JITTE	3	52	0	2	1	3	1	17	2	2	0	0	0	0	0	0	0	0	0	0	0	0	0	0	0	0	0	0	0	0	0	0	0	1	1	10	2	1	2.5	3	6	2	6760	516	1600	0
205	4	19	BAYE	1	65	0	3	2	2	1	0.85	4	2	2	0.35	4	2	0	0	0	0	0	0	0	0	0	0	0	0	0	0	0	0	0	0	0	1	0	5	0	2	0.35	2	4	2	1100	0	0	0
31	2	19	ABDOULAYE	1	44	0	3	1	0	1	1.2	9	2	0	0	0	0	0	0	0	0	0	0	0	0	0	0	0	0	0	0	0	0	0	0	0	0	1	2	1	1	1.2	3	6	2	0	0	0	0
93	2	1	DJIBY	1	62	0	2	2	1	1	3	2	2	0	0	0	0	0	0	0	0	0	0	0	0	0	0	0	0	0	0	0	0	0	0	0	2	1	4	1	1	2	10	6	2	0	0	0	0
146	3	1	ALIOUNE	1	59	0	3	2	1	1	6	9	3	0	0	0	0	0	0	0	0	0	0	0	0	0	0	0	0	0	0	0	0	0	0	0	0	0	7	0	0	0	0	0	0	0	0	0	0
172	4	7	LANSANA	1	30	0	1	1	1	1	1.5	10	2	0	0	0	0	0	0	0	0	0	0	0	0	0	0	0	0	0	0	0	0	0	0	0	0	1	2	2	0	0	0	0	0	0	0	0	0
207	4	12	NDIAWAR	1	54	0	3	2	0	1	1.4	10	2	2	1.75	10	1	0	0	0	0	0	0	0	0	0	0	0	0	0	0	0	0	0	0	0	1	1	3	2	0	0	0	0	0	0	0	0	0
211	4	7	SOULASSE	3	22	0	3	1	3	1	1	10	2	0	0	0	0	0	0	0	0	0	0	0	0	0	0	0	0	0	0	0	0	0	0	0	0	1	2	2	0	0	0	0	0	0	0	0	0
126	3	7	ARAME	2	33	1	3	2	1	1	0.6	9	3	0	0	0	0	0	0	0	0	0	0	0	0	0	0	0	0	0	0	0	0	0	0	0	0	1	4	0	0	0	0	0	0	0	0	0	0
110	3	12	MOUSSA	3	26	0	3	3	1	1	1.5	7	2	0	0	0	0	0	0	0	0	0	0	0	0	0	0	0	0	0	0	0	0	0	0	0	0	0	0	0	0	0	0	0	0	0	0	0	0
129	3	7	SIDY	5	30	0	3	4	1	1	1.5	9	2	2	0.8	9	3	0	0	0	0	0	0	0	0	0	0	0	0	0	0	0	0	0	0	0	0	1	3	0	2	0.8	1	1	2	5600	560	0	0
127	3	7	FATOU	2	50	1	3	1	0	1	0.3	9	3	0	0	0	0	0	0	0	0	0	0	0	0	0	0	0	0	0	0	0	0	0	0	0	0	0	0	0	0	0	0	0	0	0	0	0	0
97	2	1	ALIOUNE	1	66	0	2	1	3	1	1	2	2	0	0	0	0	0	0	0	0	0	0	0	0	0	0	0	0	0	0	0	0	0	0	0	1	0	2	1	1	0.5	3	6	2	215	21.5	21.5	0
161	4	1	SAER	1	57	0	2	1	5	1	1	2	3	2	0.6	10	2	0	0	0	0	0	0	0	0	0	0	0	0	0	0	0	0	0	0	0	0	0	2	0	1	1	3	1	2	160	0	0	100
144	3	1	EL HADJI ADAMA	1	80	0	3	2	1	1	15	5	3	2	25	5	1	0	0	0	0	0	0	0	0	0	0	0	0	0	0	0	0	0	0	0	0	1	4	0	1	15	1	1	1	28000	5040	1440	0
190	4	12	FATOU	1	50	1	3	5	1	1	0.5	10	2	0	0	0	0	0	0	0	0	0	0	0	0	0	0	0	0	0	0	0	0	0	0	0	0	0	1	0	0	0	0	0	0	0	0	0	0
107	3	13	NDEYE AWA	2	36	1	2	2	2	1	1	2	2	0	0	0	0	0	0	0	0	0	0	0	0	0	0	0	0	0	0	0	0	0	0	0	0	0	2	0	0	0	0	0	0	0	0	0	0
94	2	1	NDEYE	2	62	1	2	1	2	1	5	2	2	0	0	0	0	0	0	0	0	0	0	0	0	0	0	0	0	0	0	0	0	0	0	0	1	0	5	1	1	2	3	6	2	11739	3344.11	559	0
288	1	8	EL HADJI MOUSSA	1	42	0	3	1	1	1	0.74	10	2	2	0.45	10	2	0	0	0	0	0	0	0	0	0	0	0	0	0	0	0	0	0	0	0	0	1	1	0	0	0	0	0	0	0	0	0	0
136	3	18	AHMEDINE FALL	1	46	0	3	1	1	1	2.12	10	2	2	1.2	10	2	0	0	0	0	0	0	0	0	0	0	0	0	0	0	0	0	0	0	0	0	0	6	1	1	2.12	1	1	3	12000	1840	640	0
91	2	10	ISMA	1	61	0	2	1	1	1	0.5	10	2	0	0	0	0	0	0	0	0	0	0	0	0	0	0	0	0	0	0	0	0	0	0	0	0	1	1	1	1	0.5	1	1	2	2560	720	200	0
119	3	19	CHEIKH A B	1	48	0	3	2	2	1	1	7	2	0	0	0	0	0	0	0	0	0	0	0	0	0	0	0	0	0	0	0	0	0	0	0	0	0	4	0	0	0	0	0	0	0	0	0	0
287	1	14	ALIOU	1	44	0	3	1	2	1	0.27	3	3	2	0.4	10	1	0	0	0	0	0	0	0	0	0	0	0	0	0	0	0	0	0	0	0	0	0	2	3	1	0.27	6	1	2	1700	0	0	0
116	3	19	MOUKHTAR	1	51	0	3	1	2	1	2	9	2	0	0	0	0	0	0	0	0	0	0	0	0	0	0	0	0	0	0	0	0	0	0	0	0	2	4	0	0	0	0	0	0	0	0	0	0
170	4	2	ADAMA	1	29	0	1	1	1	1	4	1	3	0	0	0	0	0	0	0	0	0	0	0	0	0	0	0	0	0	0	0	0	0	0	0	0	0	2	0	0	0	0	0	0	0	0	0	0
61	2	4	MAGUETTE	1	69	0	3	2	0	1	0.7	10	2	2	0.2	10	2	0	0	0	0	0	0	0	0	0	0	0	0	0	0	0	0	0	0	0	0	1	7	6	1	0.7	1	1	2	5600	1168	240	0
102	3	13	PAPE ASSANE	1	31	0	3	1	2	1	0.4	9	2	0	0	0	0	0	0	0	0	0	0	0	0	0	0	0	0	0	0	0	0	0	0	0	0	1	3	0	0	0	0	0	0	0	0	0	0
174	4	9	CHEIKH	1	35	0	3	1	2	1	0.5	9	2	0	0	0	0	0	0	0	0	0	0	0	0	0	0	0	0	0	0	0	0	0	0	0	0	1	2	0	1	1.5	1	1	2	760	80	40	0
51	2	6	BALLA	1	49	0	3	1	1	1	0.5	4	2	2	0.3	10	2	0	0	0	0	0	0	0	0	0	0	0	0	0	0	0	0	0	0	0	0	1	5	1	1	0.5	1	1	1	2480	720	80	0
99	2	4	ALIOU	1	42	0	2	1	0	1	2	2	2	0	0	0	0	0	0	0	0	0	0	0	0	0	0	0	0	0	0	0	0	0	0	0	0	0	2	1	1	2	11	2	2	250	0	0	0
10	5	1	SA BAKHAW	1	47	0	3	1	1	1	0.5	10	1	2	2	0.5	8	3	0.5	7	1	0	0	0	0	0	0	0	0	0	0	0	0	0	0	0	0	1	5	0	0	0	0	0	0	0	0	0	0
14	5	3	Mouhamadou	3	25	0	3	3	1	1	1	6	1	0	0	0	0	0	0	0	0	0	0	0	0	0	0	0	0	0	0	0	0	0	0	0	0	1	3	0	0	0	0	0	0	0	0	0	0
121	3	5	DIEYNABA	2	35	1	2	1	1	1	0.1	2	2	0	0	0	0	0	0	0	0	0	0	0	0	0	0	0	0	0	0	0	0	0	0	0	0	0	1	0	0	0	0	0	0	0	0	0	0
130	3	7	KHADY	2	47	1	3	2	1	1	0.5	6	2	0	0	0	0	0	0	0	0	0	0	0	0	0	0	0	0	0	0	0	0	0	0	0	0	1	6	0	1	0.5	1	3	2	1760	160	800	0
185	4	1	ELHADJI	1	50	0	3	1	2	1	5	10	1	0	0	0	0	0	0	0	0	0	0	0	0	0	0	0	0	0	0	0	0	0	0	0	0	0	0	0	0	0	0	0	0	0	0	0	0
199	4	19	BOUBACAR	1	81	0	3	2	4	1	3	10	1	0	0	0	0	0	0	0	0	0	0	0	0	0	0	0	0	0	0	0	0	0	0	0	0	0	0	0	0	0	0	0	0	0	0	0	0
237	4	1	MALICK	1	62	0	3	2	2	1	2	10	1	0	0	0	0	0	0	0	0	0	0	0	0	0	0	0	0	0	0	0	0	0	0	0	0	1	4	0	0	0	0	0	0	0	0	0	0
247	1	19	IBRAHIMA	1	66	0	3	2	1	1	1.2	7	1	0	0	0	0	0	0	0	0	0	0	0	0	0	0	0	0	0	0	0	0	0	0	0	0	0	0	0	0	0	0	0	0	0	0	0	0
249	1	19	AHMETH	1	63	0	3	1	2	1	2	5	1	0	0	0	0	0	0	0	0	0	0	0	0	0	0	0	0	0	0	0	0	0	0	0	0	0	0	0	0	0	0	0	0	0	0	0	0
277	1	14	ISMA	1	40	0	3	1	1	1	0.5	10	1	2	0.5	10	1	3	0.5	10	1	0	0	0	0	0	0	0	0	0	0	0	0	0	0	0	0	0	0	0	0	0	0	0	0	0	0	0	0
321	1	1	SATA	1	58	1	1	2	1	1	5	1	5	0	0	0	0	0	0	0	0	0	0	0	0	0	0	0	0	0	0	0	0	0	0	0	0	0	5	0	0	0	0	0	0	0	0	0	0
28	2	17	CHEIKH	3	21	0	3	3	3	1	0.5	10	2	0	0	0	0	0	0	0	0	0	0	0	0	0	0	0	0	0	0	0	0	0	0	0	0	0	0	0	1	0.5	1	1	2	880	158.4	176	0
3	5	3	OUMOU	1	47	1	3	2	0	1	0.5	7	2	2	1.1	7	2	3	1	6	5	0	0	0	0	0	0	0	0	0	0	0	0	0	0	0	0	1	3	3	1	0.5	1	1	1	2240	480	200	0
56	2	6	MAMADOU	1	44	0	3	2	1	1	0.86	7	2	0	0	0	0	0	0	0	0	0	0	0	0	0	0	0	0	0	0	0	0	0	0	0	0	0	2	0	1	0.86	1	1	2	4160	720	200	0
42	2	1	ASSANE	3	32	1	3	1	2	1	2.5	10	2	0	0	0	0	0	0	0	0	0	0	0	0	0	0	0	0	0	0	0	0	0	0	0	0	0	0	0	1	2.5	1	1	2	13600	2448	0	0
68	2	11	MAMADOU	3	52	0	3	1	3	1	0.5	10	2	0	0	0	0	0	0	0	0	0	0	0	0	0	0	0	0	0	0	0	0	0	0	0	0	0	1	1	1	0.5	1	1	2	3200	1040	200	0
55	2	6	MOUSTAPHA	1	90	2	3	1	0	1	0.5	4	2	0	0	0	0	0	0	0	0	0	0	0	0	0	0	0	0	0	0	0	0	0	0	0	0	1	0	0	1	0.5	1	1	2	4800	680	320	0
230	4	1	BARA	4	36	0	3	1	1	1	1.8	10	1	2	1.8	10	1	3	0.8	10	2	0	0	0	0	0	0	0	0	0	0	0	0	0	0	0	0	0	1	1	0	0	0	0	0	0	0	0	0
209	4	12	BABACAR	1	62	0	3	1	2	1	1.69	10	2	0	0	0	0	0	0	0	0	0	0	0	0	0	0	0	0	0	0	0	0	0	0	0	1	1	2	2	0	0	0	0	0	0	0	0	0
138	3	1	COUMBA	2	43	1	3	5	2	1	2	4	2	0	0	0	0	0	0	0	0	0	0	0	0	0	0	0	0	0	0	0	0	0	0	0	0	0	2	0	1	2	1	2	2	1000	200	50	0
267	1	10	MADY	1	58	0	3	1	4	1	1.2	9	2	2	0.5	9	2	0	0	0	0	0	0	0	0	0	0	0	0	0	0	0	0	0	0	0	0	1	2	1	2	0.5	1	1	2	3600	320	160	0
208	4	12	FAMA	1	37	1	3	5	0	1	0.14	10	2	0	0	0	0	0	0	0	0	0	0	0	0	0	0	0	0	0	0	0	0	0	0	0	0	0	1	0	0	0	0	0	0	0	0	0	0
64	2	1	DJIBY	1	52	0	3	1	0	1	0.4	4	2	0	0	0	0	0	0	0	0	0	0	0	0	0	0	0	0	0	0	0	0	0	0	0	0	1	0	0	1	0.4	1	1	2	1200	128	40	0
293	1	8	FA GUEYE	1	45	1	3	5	1	1	0.55	10	2	2	0.14	10	2	0	0	0	0	0	0	0	0	0	0	0	0	0	0	0	0	0	0	0	0	1	2	0	1	0.14	1	1	2	1600	80	80	0
238	4	1	MAMADOU	3	46	0	3	2	1	1	1.3	10	2	0	0	0	0	0	0	0	0	0	0	0	0	0	0	0	0	0	0	0	0	0	0	0	0	4	4	0	1	1.3	1	1	2	3120	320	0	0
128	3	7	DEGUENE	2	53	0	3	2	0	1	0.5	7	2	2	0.5	9	2	0	0	0	0	0	0	0	0	0	0	0	0	0	0	0	0	0	0	0	0	1	3	0	1	0.5	1	3	2	2320	240	160	0
281	1	14	MOUHAMED	1	41	0	3	1	1	1	1	10	2	2	0.5	7	1	0	0	0	0	0	0	0	0	0	0	0	0	0	0	0	0	0	0	0	1	0	3	3	0	0	0	0	0	0	0	0	0
76	2	10	ASSANE	1	43	0	3	1	1	1	0.5	10	2	0	0	0	0	0	0	0	0	0	0	0	0	0	0	0	0	0	0	0	0	0	0	0	0	1	1	1	1	0.5	1	1	2	2360	456	120	0
77	2	10	OUSSEUNOU	1	50	0	3	2	1	1	1.1	2	0	0	0	0	0	0	0	0	0	0	0	0	0	0	0	0	0	0	0	0	0	0	0	0	0	0	3	1	1	1.1	1	1	2	6400	1488	320	0
241	1	6	MAME MBAYE	1	29	0	3	1	5	1	0.5	10	2	0	0	0	0	0	0	0	0	0	0	0	0	0	0	0	0	0	0	0	0	0	0	0	0	1	1	0	1	0.5	1	1	2	3120	560	80	0
82	2	13	MALICK	1	41	0	3	1	2	1	0.3	10	2	0	0	0	0	0	0	0	0	0	0	0	0	0	0	0	0	0	0	0	0	0	0	0	1	1	1	1	1	0.3	3	6	2	1548	161.25	129	0
109	3	12	MAMADOU	1	35	0	3	2	2	1	0.5	7	2	0	0	0	0	0	0	0	0	0	0	0	0	0	0	0	0	0	0	0	0	0	0	0	0	1	5	0	1	0.5	1	1	2	3600	320	320	0
244	1	6	SADIARA	1	59	0	3	1	1	1	0.67	7	2	2	0.2	4	1	0	0	0	0	0	0	0	0	0	0	0	0	0	0	0	0	0	0	0	0	0	3	1	1	0.67	1	1	2	5600	560	160	0
101	3	13	AL OUSSEYNOU	1	78	0	3	2	0	1	1.2	11	2	0	0	0	0	0	0	0	0	0	0	0	0	0	0	0	0	0	0	0	0	0	0	0	0	0	4	0	1	1.2	1	1	2	1920	192	96	0
72	2	11	SIDY	3	39	0	3	1	2	1	0.5	10	2	0	0	0	0	0	0	0	0	0	0	0	0	0	0	0	0	0	0	0	0	0	0	0	0	0	2	1	1	0.5	1	1	2	4000	800	400	0
41	2	1	ASSANE	1	59	0	3	2	1	1	0.47	11	2	2	1.13	11	2	3	1.15	11	2	0	0	0	0	0	0	0	0	0	0	0	0	0	0	0	0	0	1	0	1	0.47	1	1	3	1600	514.4	0	0
134	3	18	NDIACK	1	36	0	3	1	5	1	1.09	4	2	2	1.22	4	1	0	0	0	0	0	0	0	0	0	0	0	0	0	0	0	0	0	0	0	0	0	4	0	1	1.09	1	1	1	7760	1280	360	0
4	5	3	DJIBY AMADOU	1	56	0	3	1	0	1	0.82	7	2	2	1	7	5	0	0	0	0	0	0	0	0	0	0	0	0	0	0	0	0	0	0	0	0	1	0	0	1	0.82	1	1	3	4720	560	240	0
143	3	1	IBRAHIMA	1	57	0	3	2	4	1	2	10	2	2	5	10	1	0	0	0	0	0	0	0	0	0	0	0	0	0	0	0	0	0	0	0	0	0	10	0	1	2	1	1	1	2000	160	80	0
139	3	1	ABDOULAYE	1	70	0	3	2	1	1	1	5	3	0	0	0	0	0	0	0	0	0	0	0	0	0	0	0	0	0	0	0	0	0	0	0	0	1	8	0	0	0	0	0	0	0	0	0	0
197	4	16	OUMAR	1	45	0	3	2	1	1	2.5	2	0	0	0	0	0	0	0	0	0	0	0	0	0	0	0	0	0	0	0	0	0	0	0	0	0	0	2	0	1	0.7	1	1	2	3200	320	160	0
6	5	3	ABOU	1	46	0	3	2	0	1	0.8	7	3	0	0	0	0	0	0	0	0	0	0	0	0	0	0	0	0	0	0	0	0	0	0	0	0	1	3	0	1	0.8	1	1	2	4000	320	240	0
261	1	9	FATOU	2	37	1	3	1	2	1	0.5	10	2	0	0	0	0	0	0	0	0	0	0	0	0	0	0	0	0	0	0	0	0	0	0	0	0	0	2	0	0	0	0	0	0	0	0	0	0
271	1	10	ATOU	3	38	0	3	1	3	1	1	10	2	0	0	0	0	0	0	0	0	0	0	0	0	0	0	0	0	0	0	0	0	0	0	0	0	0	2	0	1	1	1	1	2	6400	560	240	0
278	1	14	IBRAHIMA	1	44	0	3	1	1	1	0.2	7	2	2	0.2	7	2	3	0.2	10	1	0	0	0	0	0	0	0	0	0	0	0	0	0	0	0	1	0	1	2	1	0.2	3	1	2	516	0	0	0
105	3	13	SEYDOU	1	45	0	3	1	3	1	0.26	7	2	0	0	0	0	0	0	0	0	0	0	0	0	0	0	0	0	0	0	0	0	0	0	0	0	0	3	0	1	0.26	1	1	2	2920	360	320	0
80	2	13	BABA	1	35	0	3	1	2	1	0.3	10	2	0	0	0	0	0	0	0	0	0	0	0	0	0	0	0	0	0	0	0	0	0	0	0	0	0	2	1	1	0.3	1	1	2	2400	360	240	0
70	2	1	ALY DJIBY	3	35	0	3	1	2	1	8	7	2	0	0	0	0	0	0	0	0	0	0	0	0	0	0	0	0	0	0	0	0	0	0	0	0	0	1	0	1	1	1	1	2	4800	1024	240	0
156	4	18	MOUHAMED	1	49	0	1	1	2	1	1.25	7	2	0	0	0	0	0	0	0	0	0	0	0	0	0	0	0	0	0	0	0	0	0	0	0	0	0	2	1	1	1.25	1	1	2	8800	880	400	0
196	4	16	CHEIKH	1	57	0	3	1	1	1	2.5	7	2	2	0.5	6	2	0	0	0	0	0	0	0	0	0	0	0	0	0	0	0	0	0	0	0	0	0	2	1	1	2.5	1	1	2	14400	560	400	0
263	1	9	YERIM	1	35	0	3	1	3	1	0.8	10	2	0	0	0	0	0	0	0	0	0	0	0	0	0	0	0	0	0	0	0	0	0	0	0	0	1	2	0	1	0.8	1	1	2	4800	480	320	0
74	2	10	MASSECK	1	51	0	3	2	0	1	0.84	10	2	0	0	0	0	0	0	0	0	0	0	0	0	0	0	0	0	0	0	0	0	0	0	0	0	0	1	1	1	0.84	1	1	2	5600	1328	320	0
104	3	13	OUSSEYNOU	3	32	0	3	3	1	1	0.2	7	2	0	0	0	0	0	0	0	0	0	0	0	0	0	0	0	0	0	0	0	0	0	0	0	0	1	2	0	0	0	0	0	0	0	0	0	0
193	4	16	AHMED	1	46	0	3	2	1	1	1.33	4	1	2	0.5	7	2	0	0	0	0	0	0	0	0	0	0	0	0	0	0	0	0	0	0	0	0	1	3	1	2	0.5	1	1	2	2800	240	160	0
12	5	5	ISSA	1	62	0	2	2	2	1	4	4	1	2	0.1	2	2	3	1.1	7	2	0	0	0	0	0	0	0	0	0	0	0	0	0	0	0	0	1	5	0	3	1.1	1	1	2	8000	800	800	0
81	2	13	MAR COUMBA	1	55	0	3	3	2	1	0.25	7	2	0	0	0	0	0	0	0	0	0	0	0	0	0	0	0	0	0	0	0	0	0	0	0	0	0	0	0	1	0.25	1	1	2	4800	720	240	0
52	2	6	CHEIKH TIDIANE	1	37	0	3	1	1	1	1	10	2	0	0	0	0	0	0	0	0	0	0	0	0	0	0	0	0	0	0	0	0	0	0	0	0	1	4	1	1	1	1	1	2	6410	1616	640	0
297	1	8	EL HADJI FARA	1	67	0	2	2	1	1	1	7	3	2	4	10	3	3	3	4	3	0	0	0	0	0	0	0	0	0	0	0	0	0	0	0	1	1	6	2	1	1	1	2	2	6400	640	320	0
67	2	11	GUITTE	1	58	0	3	1	2	1	0.4	10	2	0	0	0	0	0	0	0	0	0	0	0	0	0	0	0	0	0	0	0	0	0	0	0	0	0	2	0	1	0.4	1	1	2	3680	360	200	0
95	2	4	SABAKHAW	3	38	0	2	1	1	1	0.5	2	2	0	0	0	0	0	0	0	0	0	0	0	0	0	0	0	0	0	0	0	0	0	0	0	0	0	1	1	1	0.5	1	1	2	4000	320	160	0
27	2	17	MAGUETTE	3	20	0	3	1	0	1	2	10	2	0	0	0	0	0	0	0	0	0	0	0	0	0	0	0	0	0	0	0	0	0	0	0	0	0	0	0	1	2	1	1	2	4736	800	960	0
73	2	10	MALICK	1	50	0	3	1	0	1	0.4	10	2	0	0	0	0	0	0	0	0	0	0	0	0	0	0	0	0	0	0	0	0	0	0	0	0	1	1	1	1	0.4	1	1	2	3520	600	160	0
5	5	3	ISMA	1	47	0	3	2	0	1	0.9	7	2	0	0	0	0	0	0	0	0	0	0	0	0	0	0	0	0	0	0	0	0	0	0	0	0	2	1	0	1	0.8	1	1	2	4800	480	160	0
262	1	9	MAMADOU	1	70	0	3	2	1	1	0.64	7	2	0	0	0	0	0	0	0	0	0	0	0	0	0	0	0	0	0	0	0	0	0	0	0	0	0	0	0	1	0.64	1	1	2	3360	320	160	0
58	2	4	MAR	3	44	0	3	1	2	1	0.5	4	2	0	0	0	0	0	0	0	0	0	0	0	0	0	0	0	0	0	0	0	0	0	0	0	0	0	2	1	1	0.5	1	1	2	2880	288	320	0
63	2	1	OUMAR	1	50	0	3	1	3	1	10	7	9	0	0	0	0	0	0	0	0	0	0	0	0	0	0	0	0	0	0	0	0	0	0	0	0	0	5	1	1	10	1	1	2	7840	784	392	0
255	1	17	YAKHYA	1	61	0	3	2	2	1	3	7	2	2	25	1	3	0	0	0	0	0	0	0	0	0	0	0	0	0	0	0	0	0	0	0	0	1	4	0	1	3	1	1	1	18400	3280	880	0
164	4	8	ELHADJI SAMBA	1	49	0	2	2	1	1	1.5	2	3	2	6	8	3	0	0	0	0	0	0	0	0	0	0	0	0	0	0	0	0	0	0	0	0	1	3	0	0	0	0	0	0	0	0	0	0
69	2	11	ABBA	1	55	0	3	1	0	1	0.5	7	2	0	0	0	0	0	0	0	0	0	0	0	0	0	0	0	0	0	0	0	0	0	0	0	0	1	0	0	1	0.5	1	1	2	3200	496	160	0
60	2	4	MOUSSA	1	41	0	3	2	1	1	0.5	2	2	2	0.44	4	2	0	0	0	0	0	0	0	0	0	0	0	0	0	0	0	0	0	0	0	0	0	5	1	1	0.5	11	1	2	0	0	0	0
39	2	1	ALDIOUMA	1	50	0	3	2	5	1	1	10	2	0	0	0	0	0	0	0	0	0	0	0	0	0	0	0	0	0	0	0	0	0	0	0	0	0	3	0	1	1	1	1	2	4320	672	360	0
46	2	2	MASSE	1	52	0	3	1	2	1	1.36	4	2	0	0	0	0	0	0	0	0	0	0	0	0	0	0	0	0	0	0	0	0	0	0	0	0	0	2	2	1	1.36	1	3	2	3040	304	160	0
65	2	1	IBRAHIMA	1	60	0	3	2	1	1	2	9	2	0	0	0	0	0	0	0	0	0	0	0	0	0	0	0	0	0	0	0	0	0	0	0	0	0	4	2	1	2	3	3	2	12212	777.87	610.6	0
117	3	19	DAHA	1	46	0	3	1	1	1	1	4	2	0	0	0	0	0	0	0	0	0	0	0	0	0	0	0	0	0	0	0	0	0	0	0	0	0	4	0	1	1	1	3	2	6400	1280	640	0
274	1	11	MBAYE	1	74	0	3	2	1	1	0.5	3	8	2	0.64	3	2	0	0	0	0	0	0	0	0	0	0	0	0	0	0	0	0	0	0	0	0	0	0	0	1	0.64	1	1	2	4000	400	160	0
15	5	17	MEDOUNE	3	39	0	3	3	1	1	2.09	7	2	2	0.65	10	2	0	0	0	0	0	0	0	0	0	0	0	0	0	0	0	0	0	0	0	0	0	0	1	1	2.09	1	1	2	12000	1200	560	0
123	3	5	NDOUGUOU	1	27	0	2	1	0	1	1	7	2	0	0	0	0	0	0	0	0	0	0	0	0	0	0	0	0	0	0	0	0	0	0	0	0	1	1	0	1	1	1	1	2	9120	4800	240	0
180	4	8	MAMADOU	3	20	0	3	3	4	1	1	10	3	0	0	0	0	0	0	0	0	0	0	0	0	0	0	0	0	0	0	0	0	0	0	0	0	1	2	0	1	1	1	2	2	4640	0	240	0
182	4	8	BAYE	1	57	0	3	1	0	1	0.4	10	2	0	0	0	0	0	0	0	0	0	0	0	0	0	0	0	0	0	0	0	0	0	0	0	0	0	2	0	1	0.4	1	3	2	2400	240	160	0
32	2	19	SALIOU	1	61	0	3	1	2	1	0.5	8	2	0	0	0	0	0	0	0	0	0	0	0	0	0	0	0	0	0	0	0	0	0	0	0	0	0	2	1	1	0.5	1	1	2	3680	520	200	0
54	2	6	SOULEYMANE	1	82	0	3	1	1	1	1.5	4	2	0	0	0	0	0	0	0	0	0	0	0	0	0	0	0	0	0	0	0	0	0	0	0	0	1	2	1	1	1.5	1	1	1	9600	1900.8	480	0
48	2	2	IBRAHIMA	1	56	0	3	1	1	1	1.5	4	2	0	0	0	0	0	0	0	0	0	0	0	0	0	0	0	0	0	0	0	0	0	0	0	0	0	0	0	1	1.5	1	1	2	9360	2244.8	480	0
177	4	9	DOUDOU	1	45	0	3	1	2	1	0.25	10	2	0	0	0	0	0	0	0	0	0	0	0	0	0	0	0	0	0	0	0	0	0	0	0	0	0	1	0	1	0.25	1	1	2	2000	160	80	0
108	3	12	EL HADJI MANSOUR	1	53	0	3	4	3	1	0.34	7	3	0	0	0	0	0	0	0	0	0	0	0	0	0	0	0	0	0	0	0	0	0	0	0	0	1	8	0	1	0.34	1	1	2	3440	320	240	0
13	5	2	OUSMANE	3	34	0	3	3	1	1	0.4	10	2	2	1	9	2	0	0	0	0	0	0	0	0	0	0	0	0	0	0	0	0	0	0	0	0	1	4	0	1	0.4	1	1	2	2560	240	120	0
106	3	13	SOULEYMANE	1	78	0	3	5	3	1	0.5	7	2	2	0.2	7	2	0	0	0	0	0	0	0	0	0	0	0	0	0	0	0	0	0	0	0	0	0	4	0	1	0.5	1	1	2	2250	225	135	0
254	1	17	CHEIKH	1	43	0	3	2	1	1	0.93	7	2	2	1.6	10	2	0	0	0	0	0	0	0	0	0	0	0	0	0	0	0	0	0	0	0	0	1	2	0	1	0.93	1	1	1	7440	1120	320	0
304	1	4	MOUSSA	3	25	0	2	3	5	1	2	10	2	2	0.5	7	2	3	0.2	2	2	0	0	0	0	0	0	0	0	0	0	0	0	0	0	0	0	0	2	0	1	0.5	1	1	2	4000	400	160	0
284	1	14	ABOU	1	50	0	2	1	1	1	0.6	10	2	2	0.4	2	1	0	0	0	0	0	0	0	0	0	0	0	0	0	0	0	0	0	0	0	1	0	2	0	0	0	0	0	0	0	0	0	0
239	1	6	BARA	1	40	0	3	1	1	1	1	7	2	0	0	0	0	0	0	0	0	0	0	0	0	0	0	0	0	0	0	0	0	0	0	0	0	1	3	1	1	1	1	1	1	6400	1120	320	0
167	4	16	SALKA	1	53	1	3	1	0	1	4	4	2	2	0.25	4	2	3	1	3	1	0	0	0	0	0	0	0	0	0	0	0	0	0	0	0	0	0	2	0	1	1.25	1	1	2	4000	400	160	0
43	2	19	EL HADJI	1	54	0	3	1	1	1	1.2	11	2	0	0	0	0	0	0	0	0	0	0	0	0	0	0	0	0	0	0	0	0	0	0	0	0	0	2	0	1	1.2	1	1	2	6720	1096	0	0
229	4	18	ALY FALL	1	31	0	3	1	2	1	2.88	9	3	0	0	0	0	0	0	0	0	0	0	0	0	0	0	0	0	0	0	0	0	0	1	0	0	1	2	1	1	2.88	1	1	2	13120	1280	640	0
75	2	10	MOUSSA	1	49	0	3	1	0	1	0.88	10	2	0	0	0	0	0	0	0	0	0	0	0	0	0	0	0	0	0	0	0	0	0	0	0	0	1	1	1	1	0.88	1	1	2	5927.2	1248	280	0
202	4	16	BABA	1	69	0	3	2	0	1	6	4	1	2	1	7	3	0	0	0	0	0	0	0	0	0	0	0	0	0	0	0	0	0	0	0	0	0	1	2	1	2	1	1	3	9600	4800	480	240
33	2	19	BOUBACAR	1	62	0	3	2	3	1	1.5	4	2	0	0	0	0	0	0	0	0	0	0	0	0	0	0	0	0	0	0	0	0	0	0	0	0	0	2	2	1	1.5	1	1	2	4960	1040	240	0
291	1	8	FARA	1	39	0	3	2	3	1	0.4	10	2	2	0.75	10	2	3	0.6	9	2	0	0	0	0	0	0	0	0	0	0	0	0	0	0	0	1	1	4	0	1	0.4	1	1	2	2160	160	80	0
85	2	2	AMINATA	2	69	1	1	1	1	1	4.4	1	2	0	0	0	0	0	0	0	0	0	0	0	0	0	0	0	0	0	0	0	0	0	0	0	0	1	0	0	1	4	1	1	1	21200	4800	1200	0
301	1	4	MAKHTAR	1	41	0	2	1	2	1	0.1	2	2	2	0.3	10	2	3	0.3	9	2	0	0	0	0	0	0	0	0	0	0	0	0	0	0	0	0	1	4	1	0	0	0	0	0	0	0	0	0
210	4	7	ABLAYE	1	54	0	3	1	2	1	0.6	9	2	0	0	0	0	0	0	0	0	0	0	0	0	0	0	0	0	0	0	0	0	0	0	0	0	0	3	2	1	0.6	1	1	2	4100	400	260	0
30	2	19	ABDOU LATIF	1	58	0	3	2	2	1	1	4	2	0	0	0	0	0	0	0	0	0	0	0	0	0	0	0	0	0	0	0	0	0	0	0	0	0	0	0	1	1	1	1	2	4640	400	232	0
120	3	19	DOUDOU	1	49	0	3	1	2	1	1	7	2	0	0	0	0	0	0	0	0	0	0	0	0	0	0	0	0	0	0	0	0	0	0	0	0	1	2	0	0	0	0	0	0	0	0	0	0
200	4	19	MASSOW	3	32	0	3	3	2	1	1	10	2	2	0.7	10	2	0	0	0	0	0	0	0	0	0	0	0	0	0	0	0	0	0	0	0	1	0	0	0	1	1	1	1	2	3360	320	160	0
179	4	8	ABDOU	4	25	0	3	3	2	1	1.5	10	2	0	0	0	0	0	0	0	0	0	0	0	0	0	0	0	0	0	0	0	0	0	0	0	0	0	7	0	1	1.5	1	4	2	8240	800	400	0
154	4	18	BABACAR	1	42	0	3	2	1	1	1.42	3	2	0	0	0	0	0	0	0	0	0	0	0	0	0	0	0	0	0	0	0	0	0	1	0	0	1	3	0	1	1.42	1	1	2	7200	800	400	0
49	2	2	AMADOU	3	44	0	3	1	2	1	1	4	2	0	0	0	0	0	0	0	0	0	0	0	0	0	0	0	0	0	0	0	0	0	0	0	0	0	2	1	1	1	1	1	2	9247.4	2020.8	400	0
71	2	12	CHEIKH TIDIANE	1	50	0	3	1	1	1	0.5	10	2	0	0	0	0	0	0	0	0	0	0	0	0	0	0	0	0	0	0	0	0	0	0	0	0	0	2	1	1	0.5	1	1	2	4800	1024	240	0
131	3	18	ALIOUNE	1	35	0	3	2	5	1	2.96	4	2	2	3.44	9	3	3	1.21	9	3	0	0	0	0	0	0	0	0	0	0	0	0	0	0	0	0	1	4	0	2	3.44	1	1	1	16800	3200	880	0
118	3	19	AMETH	4	31	0	3	3	1	1	1.2	10	2	0	0	0	0	0	0	0	0	0	0	0	0	0	0	0	0	0	0	0	0	0	0	0	0	1	2	0	1	1.2	1	1	2	8800	2400	480	0
23	2	17	ARUNA	1	45	0	3	2	3	1	1.78	10	2	0	0	0	0	0	0	0	0	0	0	0	0	0	0	0	0	0	0	0	0	0	0	0	0	1	2	1	1	1.78	1	1	1	9600	1728	1920	0
132	3	18	AMETH SIDY	1	38	0	3	1	3	1	2.88	4	2	0	0	0	0	0	0	0	0	0	0	0	0	0	0	0	0	0	0	0	0	0	0	0	0	1	0	0	1	2.88	1	1	2	16800	1680	840	0
294	1	8	MAMADOU	1	60	0	3	2	1	1	1.7	7	3	2	1.2	7	3	3	9	7	3	0	0	0	0	0	0	0	0	0	0	0	0	0	0	0	0	0	3	0	1	1.7	3	4	0	0	0	0	0
203	4	19	MOUSSA	1	63	0	3	1	4	1	1	10	2	0	0	0	0	0	0	0	0	0	0	0	0	0	0	0	0	0	0	0	0	0	0	0	0	0	2	1	1	1	1	1	1	2400	240	80	0
323	1	1	SERIGNE	1	56	0	3	2	2	1	1.3	10	2	2	8	10	3	3	2	9	3	0	0	0	0	0	0	0	0	0	0	0	0	0	0	0	0	0	14	0	1	1.3	1	1	1	6720	1200	320	0
225	4	6	ALIOUNE	1	46	0	3	1	1	1	0.7	7	2	0	2	3	1	0	0	0	0	0	0	0	0	0	0	0	0	0	0	0	0	0	0	0	0	0	2	0	1	0.6	1	1	1	3840	720	160	0
226	4	6	MADICKE	1	28	0	3	1	2	1	0.3	7	2	0	0	0	0	0	0	0	0	0	0	0	0	0	0	0	0	0	0	0	0	0	0	0	0	1	3	0	0	0	0	0	0	0	0	0	0
47	2	2	SAIDOU	1	66	0	3	1	1	1	1.47	2	0	0	0	0	0	0	0	0	0	0	0	0	0	0	0	0	0	0	0	0	0	0	0	0	0	0	2	2	1	1.47	1	1	2	12000	2560	800	0
40	2	1	PAPE	1	60	1	3	1	2	1	1	10	2	2	3	11	5	3	1.5	11	2	0	0	0	0	0	0	0	0	0	0	0	0	0	0	0	0	1	0	0	1	1	1	1	2	8320	1440	400	0
192	4	16	BABA	1	30	0	3	1	1	1	7	10	2	0	0	0	0	0	0	0	0	0	0	0	0	0	0	0	0	0	0	0	0	0	0	0	0	0	2	0	1	3	1	1	2	16800	880	800	0
35	2	19	ASSANE	1	76	0	3	2	0	1	5	4	2	0	0	0	0	0	0	0	0	0	0	0	0	0	0	0	0	0	0	0	0	0	0	0	0	0	3	1	1	1	1	1	2	6400	640	280	0
133	3	18	MAMOU	1	42	0	3	1	2	1	2.5	4	2	0	0	0	0	0	0	0	0	0	0	0	0	0	0	0	0	0	0	0	0	0	0	0	0	1	2	0	1	2.5	1	1	3	16000	1600	960	0
44	2	2	MAME YERIM	1	64	0	3	2	1	1	1.19	7	2	0	0	0	0	0	0	0	0	0	0	0	0	0	0	0	0	0	0	0	0	0	0	0	0	1	2	1	1	1.19	1	1	2	9280	2150.4	480	0
113	3	12	ALY FALL	1	62	0	3	2	1	1	0.65	7	2	0	0	0	0	0	0	0	0	0	0	0	0	0	0	0	0	0	0	0	0	0	0	0	0	1	2	0	0	0	0	0	0	0	0	0	0
204	4	19	BOUTHIA	1	41	0	3	1	2	1	6	10	3	2	1	10	3	0	0	0	0	0	0	0	0	0	0	0	0	0	0	0	0	0	0	0	1	1	2	0	1	1	1	2	2	6400	640	320	0
112	3	12	BADY	1	35	0	3	1	2	1	0.19	7	2	0	0	0	0	0	0	0	0	0	0	0	0	0	0	0	0	0	0	0	0	0	0	0	0	1	2	0	0	0	0	0	0	0	0	0	0
62	2	1	ASSANE	1	61	0	3	1	3	1	2	10	2	2	0	0	0	0	0	0	0	0	0	0	0	0	0	0	0	0	0	0	0	0	0	0	0	0	3	2	1	2	1	1	2	12239.9	2571.1	612	0
213	4	7	SIDY	1	51	0	3	1	2	1	1	10	2	0	0	0	0	0	0	0	0	0	0	0	0	0	0	0	0	0	0	0	0	0	0	0	0	1	2	0	1	1	2	2	2	4800	640	240	0
295	1	8	IBRAHIMA	1	70	0	3	1	1	1	1.24	3	2	0	0	0	0	0	0	0	0	0	0	0	0	0	0	0	0	0	0	0	0	0	0	0	2	0	5	0	1	1.24	1	2	2	5600	560	320	0
189	4	16	BIRAMA	1	47	0	3	2	1	1	0.5	10	1	2	0.5	7	1	3	1	9	2	0	0	0	0	0	0	0	0	0	0	0	0	0	0	0	0	0	2	0	3	1	1	1	2	6640	640	320	0
214	4	7	MOUSSE	1	20	0	3	3	3	1	0.71	4	1	2	2	10	2	0	0	0	0	0	0	0	0	0	0	0	0	0	0	0	0	0	0	0	0	1	2	2	2	2	1	1	2	12800	1600	640	0
21	5	17	ABDOUKHADRE	1	26	0	3	1	3	1	1.39	7	2	2	4	10	2	0	0	0	0	0	0	0	0	0	0	0	0	0	0	0	0	0	0	0	0	0	0	1	2	3.67	1	1	2	17600	1760	792	0
233	4	1	AMINATA	1	59	1	3	2	2	1	2	10	2	2	2	2	9	0	0	0	0	0	0	0	0	0	0	0	0	0	0	0	0	0	0	0	0	0	3	0	1	2	1	1	1	4560	1280	0	0
137	3	18	MOUHAMADINE	4	32	0	3	3	5	1	1.43	10	2	0	0	0	0	0	0	0	0	0	0	0	0	0	0	0	0	0	0	0	0	0	0	0	0	0	3	0	1	1.43	1	1	2	11200	1920	560	0
38	2	1	EL HADJI	1	51	0	3	1	1	1	1.5	10	2	0	0	0	0	0	0	0	0	0	0	0	0	0	0	0	0	0	0	0	0	0	0	0	0	0	2	0	1	1.5	1	1	3	10400	2240	480	0
88	2	15	MADIOP	1	52	0	1	1	2	1	23.76	1	2	0	0	0	0	0	0	0	0	0	0	0	0	0	0	0	0	0	0	0	0	0	1	0	1	0	5	2	1	23.76	1	1	3	60800	12544	0	0
53	2	6	TIOUKALI	1	73	0	3	2	1	1	1.54	7	2	0	0	0	0	0	0	0	0	0	0	0	0	0	0	0	0	0	0	0	0	0	0	0	0	0	2	1	1	1.5	1	1	1	11280	2510.4	560	0
50	2	2	MADEMBA	1	43	0	3	1	0	1	2.75	10	2	0	0	0	0	0	0	0	0	0	0	0	0	0	0	0	0	0	0	0	0	0	0	0	0	2	2	1	1	2.75	1	1	2	19040	3952	640	0
223	4	6	MAMADOU	1	44	0	3	1	1	1	1	7	2	2	0.5	7	2	0	0	0	0	0	0	0	0	0	0	0	0	0	0	0	0	0	0	0	0	1	0	0	2	0.5	1	1	1	3200	560	80	0
25	2	17	ABDOU KHADRE	3	35	0	3	1	2	1	1.48	10	2	0	0	0	0	0	0	0	0	0	0	0	0	0	0	0	0	0	0	0	0	0	0	0	1	1	2	1	1	1.48	1	1	1	7600	1368	1520	0
178	4	9	BABACAR	1	78	0	3	2	0	1	0.7	10	2	2	3	2	1	0	0	0	0	0	0	0	0	0	0	0	0	0	0	0	0	0	0	0	0	0	3	0	1	0.7	1	1	1	5600	1040	240	0
135	3	18	ABDOULAYE	1	36	0	3	1	5	1	1.27	10	2	0	0	0	0	0	0	0	0	0	0	0	0	0	0	0	0	0	0	0	0	0	0	0	0	0	0	0	1	1.27	1	1	1	8820	1530	360	0
79	2	13	MASSAER	1	37	0	3	2	2	1	5	10	2	0	0	0	0	0	0	0	0	0	0	0	0	0	0	0	0	0	0	0	0	0	0	0	1	0	6	1	1	0.42	3	6	2	9589	2132.8	0	0
191	4	12	MALICK	1	51	0	3	1	1	1	1.5	10	3	2	0.25	10	1	0	0	0	0	0	0	0	0	0	0	0	0	0	0	0	0	0	0	0	1	0	3	2	1	1.5	1	1	1	9280	1600	320	0
18	5	17	OUSSEYNOU	1	30	0	3	1	2	1	1.11	10	2	2	1.8	10	2	0	0	0	0	0	0	0	0	0	0	0	0	0	0	0	0	0	0	0	0	1	0	1	1	1.11	1	1	2	6560	656	295.2	0
163	4	8	MAGUI	1	41	0	2	1	1	1	3	2	1	2	0.8	4	2	0	0	0	0	0	0	0	0	0	0	0	0	0	0	0	0	0	0	0	0	0	2	0	0	0	0	0	0	0	0	0	0
66	2	11	SAER	3	45	0	3	1	1	1	1.3	10	2	0	0	0	0	0	0	0	0	0	0	0	0	0	0	0	0	0	0	0	0	0	0	0	0	1	1	1	1	1.3	1	1	2	9600	576	480	0
125	3	7	BALLA DIEYE	3	20	0	3	3	3	1	0.49	10	3	2	0.51	10	3	0	0	0	0	0	0	0	0	0	0	0	0	0	0	0	0	0	0	0	0	1	8	0	0	0	0	0	0	0	0	0	0
224	4	6	MOUSSA	1	55	0	3	1	1	1	0.77	7	2	0	0	0	0	0	0	0	0	0	0	0	0	0	0	0	0	0	0	0	0	0	0	0	0	0	0	0	1	0.77	1	1	1	4400	880	160	0
176	4	12	OUSAMANE	1	39	0	2	2	1	1	0.3	2	1	2	0.4	10	2	0	0	0	0	0	0	0	0	0	0	0	0	0	0	0	0	0	0	0	0	1	2	2	0	0	0	0	0	0	0	0	0
96	2	4	ALIOU	3	36	0	2	1	2	1	1.5	10	2	0	0	0	0	0	0	0	0	0	0	0	0	0	0	0	0	0	0	0	0	0	0	0	0	1	4	1	1	0.5	2	3	2	10800	900	450	0
282	1	14	YACINE	1	69	1	2	2	1	1	0.5	10	2	2	3.5	10	2	3	0.2	2	1	0	0	0	0	0	0	0	0	0	0	0	0	0	0	0	1	1	1	1	2	0.5	8	1	2	2000	0	0	0
124	3	5	ASSANE	1	30	0	2	1	1	1	1	2	2	0	0	0	0	0	0	0	0	0	0	0	0	0	0	0	0	0	0	0	0	0	0	0	0	1	2	0	0	0	0	0	0	0	0	0	0
219	4	2	AMETH	4	50	0	3	2	1	1	0.6	4	4	2	2.58	4	1	0	0	0	0	0	0	0	0	0	0	0	0	0	0	0	0	0	0	0	0	1	2	0	1	0.6	1	1	2	3600	0	160	0
166	4	8	ADAMA	1	33	0	1	2	2	1	0.9	10	2	2	5	2	1	0	0	0	0	0	0	0	0	0	0	0	0	0	0	0	0	0	0	0	0	0	1	0	1	0.4	1	1	2	2880	0	320	0
258	1	17	OUSMANE	1	40	0	1	1	1	1	1.2	7	2	2	1.65	7	2	0	0	0	0	0	0	0	0	0	0	0	0	0	0	0	0	0	0	0	0	0	0	1	1	1.2	1	4	2	5360	480	240	0
29	2	17	PAPE	3	22	0	3	3	2	1	3	10	2	0	0	0	0	0	0	0	0	0	0	0	0	0	0	0	0	0	0	0	0	0	0	0	0	0	2	1	1	3	1	1	2	16800	3024	3360	0
59	2	4	BAMBI	2	63	1	3	1	0	1	9	4	9	0	0	0	0	0	0	0	0	0	0	0	0	0	0	0	0	0	0	0	0	0	0	0	1	0	0	0	1	9	1	1	3	20000	4640	800	0
201	4	9	MAGUETTE	3	43	0	3	3	4	1	1	10	2	0	0	0	0	0	0	0	0	0	0	0	0	0	0	0	0	0	0	0	0	0	0	0	0	0	2	0	1	1	1	1	1	7523	1043	240	0
115	3	19	BALLA DIEYE	1	69	0	3	2	0	1	1	10	2	2	3	3	1	0	0	0	0	0	0	0	0	0	0	0	0	0	0	0	0	0	0	0	0	0	2	0	1	1	14	4	2	600	0	0	20
319	1	1	ALIOUNE	1	49	0	3	2	1	1	0.5	10	2	2	2.5	5	2	3	1	7	2	0	0	0	0	0	0	0	0	0	0	0	0	0	0	0	0	1	2	0	1	0.5	1	1	1	3200	560	160	0
314	1	2	ABY	1	56	1	3	1	2	1	2.65	4	2	2	2	7	2	0	0	0	0	0	0	0	0	0	0	0	0	0	0	0	0	0	0	0	0	0	3	0	1	2.65	1	1	2	15120	1520	720	0
303	1	4	ANNA	1	57	1	2	2	3	1	9	7	9	2	2	7	9	3	0.4	10	2	4	2	9	9	0	0	0	0	0	0	0	0	0	0	0	1	0	0	0	1	2	1	3	2	13600	1360	800	0
20	5	17	ALIOU	3	26	0	3	3	4	1	1.21	10	2	2	1.4	10	2	0	0	0	0	0	0	0	0	0	0	0	0	0	0	0	0	0	0	0	0	0	0	1	1	1.21	1	1	2	8480	800	400	0
206	4	12	ABLAYE	1	79	0	3	5	1	1	0.8	4	2	2	0.27	4	2	3	0.27	4	2	0	0	0	0	0	0	0	0	0	0	0	0	0	0	0	0	0	2	1	1	0.8	1	1	2	2400	0	80	0
299	1	4	MAGUETTE	1	39	0	2	2	1	1	0.88	10	2	2	0.68	2	2	3	0.1	7	2	0	0	0	0	0	0	0	0	0	0	0	0	0	0	0	0	1	4	1	1	0.88	1	1	2	9600	960	480	0
78	2	13	ABOU	1	32	0	3	1	0	1	1	9	2	0	0	0	0	0	0	0	0	0	0	0	0	0	0	0	0	0	0	0	0	0	0	0	1	1	2	1	1	1	3	6	2	3311	147.06	86	0
19	5	17	DJIBY	3	32	0	3	3	3	1	1.68	10	2	0	0	0	0	0	0	0	0	0	0	0	0	0	0	0	0	0	0	0	0	0	0	0	0	0	1	1	1	1.68	1	1	2	10240	960	480	0
57	2	6	ALY	3	31	0	3	1	3	1	21	7	2	0	0	0	0	0	0	0	0	0	0	0	0	0	0	0	0	0	0	0	0	0	0	0	1	0	4	1	1	21	1	1	1	56000	12480	2800	0
300	1	4	MAKHTAR	1	36	0	2	1	5	1	0.75	10	3	2	0.6	3	2	3	0.2	2	2	0	0	0	0	0	0	0	0	0	0	0	0	0	0	0	0	0	3	1	1	0.75	1	1	1	6400	1120	320	0
222	4	6	SALIMATA	1	51	1	3	1	0	1	1.7	7	2	2	0.3	7	1	0	0	0	0	0	0	0	0	0	0	0	0	0	0	0	0	0	0	0	0	1	4	0	1	1.7	1	1	1	10400	1600	160	0
16	5	17	MAKHTAR	1	38	0	3	1	5	1	5	10	2	0	0	0	0	0	0	0	0	0	0	0	0	0	0	0	0	0	0	0	0	0	0	0	0	0	2	0	1	5	1	1	2	21600	2160	972	0
228	4	6	GORA	1	35	0	3	1	1	1	0.74	7	2	0	0	0	0	0	0	0	0	0	0	0	0	0	0	0	0	0	0	0	0	0	0	0	0	1	0	0	1	0.74	1	1	2	5200	800	320	0
269	1	10	OUSSEYNOU	1	70	0	3	2	1	1	0.25	10	2	2	1	10	2	3	0.7	10	2	4	0.3	9	2	0	0	0	0	0	0	0	0	0	0	0	0	0	0	0	1	0.25	1	1	2	1600	160	160	0
240	1	6	MAGUETTE	1	61	0	3	1	1	1	0.6	3	3	2	0.4	7	2	0	0	0	0	0	0	0	0	0	0	0	0	0	0	0	0	0	0	0	0	1	3	0	1	0.6	1	1	1	3920	560	160	0
290	1	8	MAGUETTE	1	86	0	3	2	1	1	1.17	3	3	2	0.74	3	3	3	0.72	3	3	0	0	0	0	0	0	0	0	0	0	0	0	0	0	0	0	1	5	0	0	0	0	0	0	0	0	0	0
187	4	1	ABLAYE	1	41	0	3	1	2	1	0.8	3	3	2	0.4	3	1	3	0.3	3	1	4	1.5	3	1	0	0	0	0	0	0	0	0	0	0	0	1	1	2	0	1	0.8	1	1	1	6400	800	320	0
260	1	17	CHEIKH SADIBOU	1	36	0	3	1	2	1	1.05	10	2	2	4	10	2	0	0	0	0	0	0	0	0	0	0	0	0	0	0	0	0	0	0	0	0	2	0	1	1	1.05	1	1	1	7520	1280	400	0
175	4	6	ARONA	3	27	0	3	1	3	1	0.7	7	2	2	0.6	7	2	0	0	0	0	0	0	0	0	0	0	0	0	0	0	0	0	0	0	#NULL!	0	1	3	0	1	0.7	1	1	1	4880	880	240	0
327	1	1	MBAYE	1	66	0	3	2	1	1	1.13	1	2	2	1.39	10	2	3	2.2	8	2	0	0	0	0	0	0	0	0	0	0	0	0	0	0	0	0	1	2	7	1	1.13	1	1	2	5600	560	240	0
273	1	11	DIERRY	2	23	0	3	1	1	1	0.97	10	2	2	1.03	10	2	0	0	0	0	0	0	0	0	0	0	0	0	0	0	0	0	0	0	0	0	1	2	0	1	0.97	1	6	2	4800	480	240	0
140	3	1	MAKANE	1	69	0	3	2	1	1	2	7	2	0	0	0	0	0	0	0	0	0	0	0	0	0	0	0	0	0	0	0	0	0	0	0	0	1	3	0	1	2	1	1	1	15200	1200	480	0
24	2	17	SAKOURA	3	33	0	3	1	2	1	1.98	10	2	0	0	0	0	#NULL!	0	0	0	0	0	0	0	0	0	0	0	0	0	0	0	0	0	0	0	1	0	0	1	1.98	1	1	1	14484.8	2606.4	960	0
307	1	2	LAMINE	1	40	0	3	1	1	1	1.8	10	2	2	0	0	0	0	0	0	0	0	0	0	0	0	0	0	0	0	0	0	0	0	0	0	0	1	5	0	1	1.8	1	1	2	12800	1280	640	0
36	2	1	SALIOU	3	35	0	3	1	5	1	2	7	2	0	0	0	0	0	0	0	0	0	0	0	0	0	0	0	0	0	0	0	0	0	0	0	0	0	4	2	1	2	1	1	1	14880	2640	800	0
153	4	18	ABDOU KARIM	1	50	0	3	2	1	1	1.62	7	2	0	0	0	0	0	0	0	0	0	0	0	0	0	0	0	0	0	0	0	0	0	0	0	0	1	2	0	1	1.62	1	1	2	9600	1760	480	0
259	1	17	CHEIKH	1	52	0	3	2	2	1	3	7	2	2	2.34	10	2	0	0	0	0	0	0	0	0	0	0	0	0	0	0	0	0	0	0	0	0	0	2	0	1	1.1	1	1	2	2800	240	80	0
275	1	11	MOUSTAPHA	1	85	0	2	2	1	1	1.24	10	2	2	1.29	10	2	3	4	10	3	0	0	0	0	0	0	0	0	0	0	0	0	0	0	0	1	0	1	0	1	1.24	1	2	2	5600	560	240	0
227	4	9	SIRA	1	45	0	3	1	2	1	0.8	10	2	0	0	0	0	0	0	0	0	0	0	0	0	0	0	0	0	0	0	0	0	0	0	0	0	0	0	0	1	0.8	1	2	1	6800	320	320	0
103	3	13	ABDOULAYE	1	34	0	3	1	2	1	0.5	7	2	0	0	0	0	0	0	0	0	0	0	0	0	0	0	0	0	0	0	0	0	0	0	0	0	1	5	0	0	0	0	0	0	0	0	0	0
325	1	1	BIRAHIM	4	29	0	3	3	4	1	2.1	10	2	2	0.5	10	2	3	20	10	1	0	0	0	0	0	0	0	0	0	0	0	0	0	0	0	1	0	13	0	1	2.1	1	1	2	14720	1440	720	0
149	3	15	MOUHAMETH	1	42	0	1	1	5	1	5	1	3	0	0	0	0	0	0	0	0	0	0	0	0	0	0	0	0	0	0	0	0	0	0	0	0	0	3	1	1	5	1	1	1	28000	5040	1680	0
216	4	2	ELHADJI	1	65	0	3	1	2	1	1.4	4	2	2	0.6	10	2	0	0	0	0	0	0	0	0	0	0	0	0	0	0	0	0	0	0	0	0	0	3	0	1	1.4	1	1	2	2400	960	160	0
155	4	18	AHMEDOUNE	1	53	0	3	1	1	1	3.12	7	2	0	0	0	0	0	0	0	0	0	0	0	0	0	0	0	0	0	0	0	0	0	0	0	0	1	2	1	1	3.12	1	1	3	20240	3680	1200	0
181	4	8	MAMADOU	3	37	0	3	1	2	1	2	4	3	0	0	0	0	0	0	0	0	0	0	0	0	0	0	0	0	0	0	0	0	0	0	0	1	1	4	0	1	2	1	1	2	16000	1600	800	0
184	4	8	IBRAHIMA	1	50	0	3	2	1	1	1.25	10	3	2	0.3	10	1	0	0	0	0	0	0	0	0	0	0	0	0	0	0	0	0	0	0	0	1	1	4	0	1	1.25	1	1	2	7680	0	320	0
215	4	7	ARONA	1	32	0	3	1	1	1	1.5	9	2	2	1	10	1	0	0	0	0	0	0	0	0	0	0	0	0	0	0	0	0	0	0	0	0	0	2	0	1	1.5	1	1	2	10320	1040	480	0
266	1	10	ANTA	2	60	1	3	1	1	1	0.12	10	2	2	2	7	9	3	0.2	9	2	0	0	0	0	0	0	0	0	0	0	0	0	0	0	0	0	0	3	0	2	2	1	1	2	9520	880	400	0
320	1	1	ABASS	3	26	0	3	3	5	1	2	10	3	2	1.3	9	3	0	0	0	0	0	0	0	0	0	0	0	0	0	0	0	0	0	0	0	0	1	4	0	1	2	1	5	2	12400	2160	560	0
317	1	1	DOUDOU	1	62	0	1	1	4	1	0.5	4	2	2	2	4	2	0	0	0	0	0	0	0	0	0	0	0	0	0	0	0	0	0	0	0	0	0	2	1	1	0.5	1	1	2	5200	480	240	0
245	1	19	BAYE	1	65	0	1	2	1	1	4.57	1	3	0	0	0	0	0	0	0	0	0	0	0	0	0	0	0	0	0	0	0	0	0	0	0	0	0	5	2	1	4.57	1	1	2	20000	2000	960	0
84	2	2	OUMAR	1	39	0	1	1	2	1	10	1	2	0	0	0	0	0	0	0	0	0	0	0	0	0	0	0	0	0	0	0	0	0	0	0	2	2	4	1	1	10	1	1	1	48000	8640	2400	0
151	4	18	NDARY	1	69	0	1	1	1	1	4.5	1	3	0	0	0	0	0	0	0	0	0	0	0	0	0	0	0	0	0	0	0	0	0	0	0	1	1	3	3	1	4.5	1	1	1	20400	4000	1600	0
11	5	1	AMETH	3	27	0	3	3	5	1	0.5	10	2	2	0.6	10	2	3	2	10	2	4	4	10	5	0	0	0	0	0	0	0	0	0	0	0	1	0	3	0	1	0.5	1	1	1	4000	875	268.75	0
147	3	15	ALIOU	1	49	0	1	2	1	1	5	1	4	0	0	0	0	0	0	0	0	0	0	0	0	0	0	0	0	0	0	0	0	0	0	0	0	0	3	0	1	5	1	1	2	26000	2580	540	0
272	1	11	TIDIANE	1	74	0	3	1	1	1	1.41	7	3	0	0	0	0	0	0	0	0	0	0	0	0	0	0	0	0	0	0	0	0	0	0	0	0	1	5	0	1	1.41	1	1	2	14400	1440	480	0
195	4	16	SEYBANI	1	45	0	3	1	1	1	1.5	7	2	0	0	0	0	0	0	0	0	0	0	0	0	0	0	0	0	0	0	0	0	0	0	0	0	1	2	3	1	1.5	1	1	2	7680	720	240	0
305	1	4	IDRISSA	1	49	0	2	2	1	1	0.7	3	3	2	0.2	2	3	3	2	10	3	0	0	0	0	0	0	0	0	0	0	0	0	0	0	0	0	1	3	4	1	0.7	1	1	2	3200	320	160	0
218	4	2	MOUHAMED	1	41	0	3	1	0	1	1.25	4	2	0	0	0	0	0	0	0	0	0	0	0	0	0	0	0	0	0	0	0	0	0	0	0	0	0	3	0	2	1.25	1	1	2	6000	0	240	0
257	1	17	OUMAR	1	32	0	3	1	2	1	1	7	2	2	20	10	2	0	0	0	0	0	0	0	0	0	0	0	0	0	0	0	0	0	0	0	0	1	2	3	1	1	1	1	1	6240	1040	480	0
198	4	16	AMADOU	1	35	0	3	1	1	1	3	10	2	0	0	0	0	0	0	0	0	0	0	0	0	0	0	0	0	0	0	0	0	0	0	0	0	0	3	0	1	3	1	1	2	16000	1600	800	0
87	2	2	MOUSTAPHA	1	60	1	1	2	2	1	9.5	1	3	0	0	0	0	0	0	0	0	0	0	0	0	0	0	0	0	0	0	0	0	0	0	0	0	1	2	1	1	9.5	1	1	3	71280	13600	3520	0
37	2	1	ISSA	1	79	0	3	2	0	1	40	4	2	0	0	0	0	0	0	0	0	0	0	0	0	0	0	0	0	0	0	0	0	0	0	0	1	0	3	0	1	10	1	1	1	40280	6480	1800	0
186	4	1	RISSALA	1	48	0	3	1	1	1	1	10	2	0	0	0	0	0	0	0	0	0	0	0	0	0	0	0	0	0	0	0	0	0	0	0	0	0	0	0	1	1	1	1	2	7200	720	240	0
248	1	19	DIEYA	1	65	0	3	1	1	1	0.25	3	2	2	0.4	3	2	3	2	11	2	0	0	0	0	0	0	0	0	0	0	0	0	0	0	0	1	1	5	1	1	0.25	3	1	2	3999	0	0	0
311	1	2	IBRAHIMA	1	72	0	3	2	1	1	2.27	7	2	2	0.37	10	2	0	0	0	0	0	0	0	0	0	0	0	0	0	0	0	0	0	0	0	0	0	2	2	1	2.75	1	2	2	19600	1920	960	0
309	1	2	DAOUDA	1	43	0	3	1	2	1	2.5	4	2	2	1.73	9	2	0	0	0	0	0	0	0	0	0	0	0	0	0	0	0	0	0	0	0	0	0	2	1	1	2.5	1	1	1	20880	3680	1040	0
252	1	12	MALCIK	1	44	0	3	2	1	1	0.98	10	3	2	0.4	9	2	0	0	0	0	0	0	0	0	0	0	0	0	0	0	0	0	0	0	0	1	1	2	0	1	0.98	1	1	2	8000	800	400	0
150	4	18	MAMEDOUNE	1	65	0	3	1	1	1	3	7	3	0	0	0	0	0	0	0	0	0	0	0	0	0	0	0	0	0	0	0	0	0	0	0	0	0	2	1	1	3	1	1	2	19520	3680	640	0
217	4	2	HAMIDOU	1	57	0	3	1	4	1	1	7	1	2	15	4	2	0	0	0	0	0	0	0	0	0	0	0	0	0	0	0	0	0	0	0	0	0	4	0	1	1.1	1	1	2	7840	800	400	0
280	1	14	MAMADOU	1	38	1	3	2	1	1	0.7	10	2	2	0.4	7	3	0	0	0	0	0	0	0	0	0	0	0	0	0	0	0	0	0	0	0	1	1	2	1	2	0.4	3	1	2	3569	0	0	0
285	1	14	ABOU ARONA	1	50	0	2	2	1	1	1	7	2	2	0.5	10	2	3	0.3	10	2	4	1	2	1	0	0	0	0	0	0	0	0	0	0	0	0	0	3	0	3	0.3	3	1	2	2150	430	0	0
264	1	9	ABDOU	1	52	0	2	1	1	1	0.95	10	3	2	0.82	10	2	3	0.4	10	2	0	0	0	0	0	0	0	0	0	0	0	0	0	0	0	0	0	6	1	2	0.82	1	6	2	6560	560	240	0
243	1	6	SAMBA DIOP	1	52	0	3	1	1	1	1.5	7	3	2	1.5	10	3	3	2	7	3	0	0	0	0	0	0	0	0	0	0	0	0	0	0	0	1	0	5	1	1	1.5	1	1	2	11280	1120	560	0
235	4	1	MAKAN	1	46	0	3	2	1	1	3	10	2	0	0	0	0	0	0	0	0	0	0	0	0	0	0	0	0	0	0	0	0	0	0	0	0	0	0	0	1	3	1	1	2	16000	0	800	0
279	1	14	THIANE	2	60	1	3	1	1	1	1	10	3	0	0	0	0	0	0	0	0	0	0	0	0	0	0	0	0	0	0	0	0	0	0	0	0	0	0	0	1	0.4	3	1	2	9374	0	0	0
268	1	10	DAME	1	40	0	3	1	1	1	0.5	10	2	2	1	9	3	0	0	0	0	0	0	0	0	0	0	0	0	0	0	0	0	0	0	0	1	0	5	0	1	0.5	1	2	2	3200	320	160	0
165	4	8	SIRE	1	45	0	2	1	1	1	4	2	1	2	1	10	2	0	0	0	0	0	0	0	0	0	0	0	0	0	0	0	0	0	0	0	0	0	2	0	2	1	1	1	2	8000	0	400	0
234	4	1	AYA	1	34	0	3	1	5	1	5	10	3	0	0	0	0	0	0	0	0	0	0	0	0	0	0	0	0	0	0	0	0	0	0	0	1	0	5	1	1	5	1	2	2	28240	5040	5600	0
313	1	2	PAPE	1	67	0	3	1	3	1	4	4	3	0	0	0	0	0	0	0	0	0	0	0	0	0	0	0	0	0	0	0	0	0	0	0	0	0	5	3	1	4	1	1	2	32000	5760	1600	0
265	1	9	MAMADOU THIOUB	1	50	0	2	1	2	1	0.7	11	3	2	1	10	2	3	0.7	9	2	4	0.7	10	2	0	0	0	0	0	0	0	0	0	0	0	0	0	3	1	4	0.7	1	1	2	4400	400	160	0
298	1	4	CHEIKH	3	23	0	2	3	4	1	4	10	2	2	0.4	9	2	3	0.25	9	2	4	0.2	2	2	0	0	0	0	0	0	0	0	0	0	0	0	1	3	3	1	4	1	1	2	18720	1840	880	0
270	1	10	ABDOU	1	79	0	2	1	1	1	6	2	1	2	9.5	7	3	0	0	0	0	0	0	0	0	0	0	0	0	0	0	0	0	0	0	0	0	1	4	1	0	0	0	0	0	0	0	0	0
111	3	12	MAME GOR	1	56	0	3	1	2	1	0.8	7	2	0	0	0	0	0	0	0	0	0	0	0	0	0	0	0	0	0	0	0	0	0	0	0	0	1	4	0	0	0	0	0	0	0	0	0	0
194	4	16	MAMADOU DOUMBIA	1	60	0	3	1	2	1	6	7	2	0	0	0	0	0	0	0	0	0	0	0	0	0	0	0	0	0	0	0	0	0	0	0	0	0	2	0	1	5	1	1	2	26000	2400	1280	0
302	1	4	MAR HANN	1	39	0	2	1	3	1	0.35	2	2	2	0.5	10	1	3	0.5	3	1	4	0.15	9	3	0	0	0	0	0	0	0	0	0	0	0	1	0	2	1	1	0.35	1	3	2	2080	80	80	0
17	5	17	MOUSSA	1	47	0	3	2	1	1	4.32	10	3	2	2	10	3	0	0	0	0	0	0	0	0	0	0	0	0	0	0	0	0	0	0	0	0	0	2	1	1	4.32	1	1	2	27200	2720	1360	0
26	2	17	NFALLY	3	26	0	3	1	3	1	7	10	2	0	0	0	0	0	0	0	0	0	0	0	0	0	0	0	0	0	0	0	0	0	0	0	0	2	2	1	1	7	1	1	3	52000	8640	9600	0
212	4	7	LAB	1	41	0	3	2	1	1	0.8	0	0	0	0	0	0	0	0	0	0	0	0	0	0	0	0	0	0	0	0	0	0	0	0	0	0	1	3	0	0	0	0	0	0	0	0	0	0
236	4	1	ALIOUNE	1	42	0	3	1	1	1	1.5	10	2	0	0	0	0	0	0	0	0	0	0	0	0	0	0	0	0	0	0	0	0	1	0	0	1	1	5	1	1	1	1	1	1	7760	1360	400	0
159	4	1	FATOU BINTOU	2	45	1	1	2	0	1	5	1	4	0	0	0	0	0	0	0	0	0	0	0	0	0	0	0	0	0	0	0	0	0	0	0	0	0	0	0	1	5	1	3	2	28000	4000	1360	0
312	1	2	MOUSTAPHA	1	60	0	3	11	1	1	1.76	4	3	2	0.9	10	3	0	0	0	0	0	0	0	0	0	0	0	0	0	0	0	0	0	0	0	0	0	3	1	1	1.76	1	1	2	12800	1280	640	0
100	3	13	MAMBODJ	3	35	0	3	3	3	1	1.5	10	3	0	0	0	0	0	0	0	0	0	0	0	0	0	0	0	0	0	0	0	0	0	0	0	0	0	4	0	0	0	0	0	0	0	0	0	0
8	5	1	SACOURA YATMA	1	49	0	1	1	5	1	4.5	1	3	2	2	2	1	3	5	9	3	0	0	0	0	0	0	0	0	0	0	0	0	0	0	0	1	0	4	7	1	4.5	1	1	1	24000	4320	960	0
251	1	20	MOUSSA	2	26	0	1	1	2	1	5	1	2	0	0	0	0	0	0	0	0	0	0	0	0	0	0	0	0	0	0	0	0	0	0	0	0	1	4	20	1	5	1	1	1	43200	7760	2160	0
315	1	2	BIRAME	1	56	0	1	1	4	1	5	1	3	2	1	4	2	3	3	9	2	0	0	0	0	0	0	0	0	0	0	0	0	0	0	0	0	0	4	2	1	5	1	1	1	26800	4800	1280	0
242	1	6	SAMBA ARAM	1	58	0	3	2	1	1	1	7	2	2	0.5	1	2	3	1	3	3	0	0	0	0	0	0	0	0	0	0	0	0	0	0	0	0	0	0	0	1	1	1	1	2	7760	560	2400	0
326	1	1	SOULEYE	2	31	0	3	3	5	1	0.6	10	1	2	2	9	2	3	1	10	2	0	0	0	0	0	0	0	0	0	0	0	0	0	0	0	1	1	3	0	2	2	1	1	1	19680	2880	2880	800
45	2	2	ABDOU	1	48	0	3	2	2	1	5	7	2	0	0	0	0	0	0	0	0	0	0	0	0	0	0	0	0	0	0	0	0	0	0	0	1	1	4	0	1	5	1	1	2	58000	7840	20000	0
22	5	19	IBNOU	1	58	0	1	2	4	1	2	4	2	2	5	1	4	3	1	4	2	4	2	4	8	5	3	4	8	6	3	4	8	0	0	0	1	1	15	0	1	2	1	1	2	6400	640	240	0
283	1	14	ALASSANE	1	27	0	2	1	1	1	1	10	2	2	0.4	10	2	3	0.2	10	8	4	0.56	2	2	0	0	0	0	0	0	0	0	0	0	0	0	0	2	1	2	0.4	6	1	2	6000	0	0	0
296	1	8	MOUSSA	3	23	0	3	3	4	1	0.4	10	3	2	0.7	10	3	3	0.2	7	2	4	1	4	2	0	0	0	0	0	0	0	0	0	0	0	1	1	4	0	1	0.4	1	1	2	2400	240	80	0
1	5	1	ISSA DIOP	2	41	1	1	1	4	1	4.38	1	3	2	10	9	3	0	0	0	0	0	0	0	0	0	0	0	0	0	0	0	0	0	0	0	1	0	3	0	1	4.38	1	1	2	26240	2624	1180.8	0
253	1	12	LAMINE	1	65	0	3	2	3	1	0.75	10	3	2	0.3	10	3	3	0.44	9	3	0	0	0	0	0	0	0	0	0	0	0	0	0	0	0	0	1	5	0	1	0.75	3	1	2	25800	0	0	0
148	3	15	NDIAYE	1	66	0	1	2	1	1	10	1	2	2	3	7	2	0	0	0	0	0	0	0	0	0	0	0	0	0	0	0	0	0	0	0	0	1	4	0	1	10	1	1	1	48000	8640	3200	0
152	4	18	MAMADOU	1	74	0	1	2	1	1	25	1	3	0	0	0	0	0	0	0	0	0	0	0	0	0	0	0	0	0	0	0	0	0	0	0	1	0	4	2	1	25	1	1	3	28080	1360	640	0
114	3	12	MAKHTAR	1	64	0	3	2	1	1	1.47	7	2	0	0	0	0	0	0	0	0	0	0	0	0	0	0	0	0	0	0	0	0	0	0	0	0	2	16	0	0	0	0	0	0	0	0	0	0
7	5	3	SAMODY	1	55	0	1	2	1	1	9.5	1	3	2	1.16	7	3	3	0.5	7	2	2	4.84	9	3	0	0	0	0	0	0	0	0	0	0	0	0	1	5	7	1	9.5	1	1	1	44880	8078.4	3200	0
318	1	1	MASSAR	1	57	0	3	1	2	1	1.5	10	2	2	1	9	2	0	0	0	0	0	0	0	0	0	0	0	0	0	0	0	0	0	0	0	0	0	2	0	1	1.5	1	1	2	11200	1120	640	0
231	4	1	MOUSSA	1	42	0	3	1	1	1	2	8	2	2	1	8	1	0	0	0	0	0	0	0	0	0	0	0	0	0	0	0	0	0	0	0	0	0	2	0	1	2	1	1	2	11200	0	0	0
256	1	17	ALIOUNE	1	51	0	3	2	2	1	5	10	2	2	6	7	2	0	0	0	0	0	0	0	0	0	0	0	0	0	0	0	0	0	0	0	0	0	5	1	1	5	1	1	2	14240	0	640	0
292	1	8	IBRAHIMA	1	73	0	3	2	1	1	0.75	3	2	2	1.27	3	2	0	0	0	0	0	0	0	0	0	0	0	0	0	0	0	0	0	0	0	1	0	3	0	1	0.75	3	2	2	16300	0	0	0
310	1	2	SECK	1	42	0	3	1	5	1	1.8	10	2	2	10	7	3	3	8	9	3	0	0	0	0	0	0	0	0	0	0	0	0	0	0	0	1	1	5	2	1	1.8	1	1	2	15520	1520	720	0
83	2	1	MODOU	1	63	0	1	2	1	1	10	1	2	0	0	0	0	0	0	0	0	0	0	0	0	0	0	0	0	0	0	0	0	1	1	1	0	0	2	1	1	10	1	1	1	62400	11856	2800	0
142	3	1	AMINATA KANE	2	46	1	2	1	1	1	1.5	2	3	2	1	2	3	0	0	0	0	0	0	0	0	0	0	0	0	0	0	0	0	0	0	0	0	0	4	0	1	0.75	12	6	2	8550	0	0	0
221	4	2	PAPE	1	69	0	3	2	1	1	2	4	3	2	6	4	3	0	0	0	0	0	0	0	0	0	0	0	0	0	0	0	0	0	0	0	0	0	2	0	1	2	1	1	1	8800	1600	400	0
250	1	19	SALIOU	1	65	0	3	1	1	1	2	5	2	2	3.5	5	3	3	0.3	11	2	0	0	0	0	0	0	0	0	0	0	0	0	0	0	0	0	1	4	1	0	0	0	0	0	0	0	0	0
141	3	1	ALIOUNE	3	42	0	1	2	1	1	24	1	3	2	1	1	1	0	0	0	0	0	0	0	0	0	0	0	0	0	0	0	0	0	0	0	0	0	9	0	1	24	1	2	1	68800	11680	3440	0
89	2	1	CHEIKH AHMADOU BAMBA	1	40	1	1	1	1	1	10	1	2	0	0	0	0	0	0	0	0	0	0	0	0	0	0	0	0	0	0	0	0	0	0	0	2	0	5	1	1	10	1	1	1	37840	6720	1920	0
289	1	8	ABDOULAYE	1	38	0	3	1	2	1	2	10	3	2	1.3	10	3	0	0	0	0	0	0	0	0	0	0	0	0	0	0	0	0	0	0	0	1	1	3	0	0	0	0	0	0	0	0	0	0
122	3	5	ISSA	1	66	0	2	2	1	1	1	2	2	2	1.2	10	2	0	0	0	0	0	0	0	0	0	0	0	0	0	0	0	0	0	0	0	0	2	4	0	0	0	0	0	0	0	0	0	0
86	2	2	MOUSSA	1	45	0	1	1	2	1	25	1	2	0	0	0	0	0	0	0	0	0	0	0	0	0	0	0	0	0	0	0	0	1	0	1	1	0	5	2	1	25	1	1	3	137760	26320	6880	0
232	4	1	HAMED ABDALLAH	1	63	0	3	1	4	1	1	5	2	2	1	5	2	0	0	0	0	0	0	0	0	0	0	0	0	0	0	0	0	0	0	0	0	0	7	0	1	1	1	2	2	6800	0	320	0
246	1	19	MANDAYE	1	67	0	3	1	1	1	15	7	2	2	0.4	10	3	0	0	0	0	0	0	0	0	0	0	0	0	0	0	0	0	0	0	0	1	1	3	1	1	8	1	1	1	22500	2240	1220	0
308	1	2	BIRANE	1	56	0	1	2	1	1	10	1	3	2	12	4	2	3	3.44	7	2	0	0	0	0	0	0	0	0	0	0	0	0	0	0	0	1	1	6	7	1	12	1	1	1	57760	5760	2880	0
2	5	3	ISSA	1	34	0	3	1	1	1	10	4	3	0	0	0	0	0	0	0	0	0	0	0	0	0	0	0	0	0	0	0	0	0	0	0	0	2	6	1	1	10	1	1	3	56000	1920	2800	0
183	4	8	MALICK MINTOU	1	62	0	3	2	1	1	10	10	3	0	0	0	0	0	0	0	0	0	0	0	0	0	0	0	0	0	0	0	0	0	0	0	0	0	2	0	1	10	1	3	2	64000	0	3200	0
34	2	1	BABACAR	1	59	0	3	1	3	1	2	4	2	2	3	4	1	3	5	4	1	4	3	4	1	5	25	4	2	6	27	4	2	0	0	0	4	0	24	10	1	2	1	1	2	4800	480	960	0
276	1	11	IBRAHIMA	3	35	0	1	1	5	1	5	1	3	2	4.58	4	2	5	1	9	3	0	0	0	0	0	0	0	0	0	0	0	0	0	0	0	0	0	0	0	1	5	1	1	1	40000	6800	12960	0
286	1	14	ABDOU AZIZ	1	47	0	2	2	1	1	1	10	2	2	0.5	10	2	3	1	2	3	0	0	0	0	0	0	0	0	0	0	0	0	0	0	0	1	1	5	0	1	1	3	1	2	13000	0	2300	0
168	4	2	MADICKE	4	30	0	1	1	1	1	4	10	2	2	4	1	2	3	2.8	10	2	0	0	0	0	0	0	0	0	0	0	0	0	0	0	0	0	1	1	0	1	4	1	1	2	30080	2800	1360	0
324	1	1	PAPE ALIOUNE	1	41	0	3	1	1	1	29	10	3	2	45	7	3	3	0.5	10	1	4	0.5	10	1	0	0	0	0	0	0	0	0	0	0	0	2	1	45	2	2	8	1	1	3	60400	8960	2960	0
322	1	1	IBRAHIMA	1	56	0	1	2	4	1	50	1	9	0	0	0	0	0	0	0	0	0	0	0	0	0	0	0	0	0	0	0	0	3	0	0	1	0	2	7	1	50	1	1	3	296000	41440	14800	0
220	4	2	MOUNTAGA	1	48	0	3	2	2	1	7	7	3	0	0	0	0	0	0	0	0	0	0	0	0	0	0	0	0	0	0	0	0	1	0	0	0	0	3	0	1	7	1	1	2	55120	0	2800	0
173	4	2	ALY	1	54	0	1	2	2	1	9.5	1	3	2	2.1	4	3	0	0	0	0	0	0	0	0	0	0	0	0	0	0	0	0	0	0	0	2	1	5	0	1	9.65	1	1	3	71280	9200	3200	0
306	1	2	BAYE FARA	1	47	0	3	2	3	1	23	4	3	2	2	10	3	0	0	0	0	0	0	0	0	0	0	0	0	0	0	0	0	0	0	0	1	1	3	1	1	23	1	2	2	186000	16160	8080	0
157	4	1	BOUNENA	1	58	0	1	1	5	1	10	1	3	2	15	5	3	0	0	0	0	0	0	0	0	0	0	0	0	0	0	0	0	1	0	0	2	0	12	0	1	10	1	1	2	56000	5600	2800	0
98	2	1	BASSINE	2	65	1	2	2	0	1	4	2	2	0	0	0	0	0	0	0	0	0	0	0	0	0	0	0	0	0	0	0	0	1	0	0	1	0	10	3	1	1.5	10	6	2	3440	129	172	0
160	4	1	OUMAR ASTOU	5	42	0	1	1	1	1	23.85	1	3	2	15	9	3	0	0	0	0	0	0	0	0	0	0	0	0	0	0	0	0	0	0	0	0	0	0	0	1	28.85	1	1	3	150720	16160	7520	0
92	2	1	ADAMA	1	42	0	2	1	3	1	8	2	2	0	0	0	0	0	0	0	0	0	0	0	0	0	0	0	0	0	0	0	0	1	0	0	2	0	10	1	1	8	9	6	2	77979.9	6399.9	9600	0
145	3	1	BASSINE	1	64	1	3	2	0	1	100	8	3	0	0	0	0	0	0	0	0	0	0	0	0	0	0	0	0	0	0	0	0	1	0	0	0	1	10	0	1	100	1	1	1	720000	129600	36000	0
188	4	1	SOULEYMANE	1	59	0	3	2	3	1	50	9	3	0	0	0	0	0	0	0	0	0	0	0	0	0	0	0	0	0	0	0	0	0	0	0	1	1	3	0	1	50	1	1	1	224000	28000	11200	0
169	4	2	ASSANE	3	40	0	1	1	3	1	10	1	2	2	1.6	5	2	3	4	4	2	4	10	4	1	0	0	0	0	0	0	0	0	0	0	0	1	1	2	0	1	10	1	1	2	76000	0	3600	0
316	1	2	SOKHNA	1	50	1	1	2	3	1	35	1	3	2	37	7	3	3	30	9	3	4	12	7	3	0	0	0	0	0	0	0	0	1	0	1	3	1	10	6	1	35	1	1	1	237600	23760	11840	0
171	4	2	ABDOUKHADRE	1	54	0	1	2	2	1	60	7	3	2	9.63	1	1	3	1	10	1	0	0	0	0	0	0	0	0	0	0	0	0	0	2	0	1	1	3	2	1	60	1	1	2	384000	16000	0	0
158	4	1	ABLAYE ADAMA	1	53	0	1	2	2	1	10	1	2	2	150	9	2	0	0	0	0	0	0	0	0	0	0	0	0	0	0	0	0	2	1	1	4	0	7	0	1	10	1	1	1	48000	0	2400	0
162	4	1	SONHIBOU	5	27	0	1	3	4	1	50	1	3	2	100	5	3	3	200	4	3	0	0	0	0	0	0	0	0	0	0	0	0	2	3	2	6	0	15	8	1	50	1	1	1	240000	0	12000	0
[truncated: 320 more columns]
