# Supplementary material for: Irrigation and inequalities in the Senegal River Delta
Source: PLoS One. 2026 Apr 21;21(4):e0325862. doi: 10.1371/journal.pone.0325862 (PMC13098955; doi:10.1371/journal.pone.0325862)
Supplement: S2 Data — This Excel file contains the raw data used to analyze land distribution, cropping intensities, and yield trends presented in this study. (XLSX) [file pone.0325862.s002.xlsx]

## Sheet: Feuil1
Ensemble Vallée		: Evolution des principales productions agricoles et rendements
Année	Riz			Tomate			Maïs			Oignon			Arachide			Sorgho			Patate Douce			Manioc			Pomme de terre
Agricole	Sup (ha)	Pdtion (T)	Rdt (T/ha)	Sup (ha)	Pdtion (T)	Rdt (T/ha)	Sup (ha)	Pdtion (T)	Rdt (T/ha)	Sup (ha)	Pdtion (T)	Rdt (T/ha)	Sup (ha)	Pdtion (T)	Rdt (T/ha)	Sup (ha)	Pdtion (T)	Rdt (T/ha)	Sup (ha)	Pdtion (T)	Rdt (T/ha)	Sup (ha)	Pdtion (T)	Rdt (T/ha)	Sup (ha)	Pdtion (T)	Rdt (T/ha)
2001/02	27148	153658	5.66	2929.69	70312.6	24	1582	3957.62	2.50166	3093	77325	25	238.5	596.25	2.5	1109	2772.5	2.5	2350.15			0			0
2002/03	23197	133615	5.76	3039	60900	20.0395	2177	5448.94	2.50296	3228.73	55884.5	17.3085	422.45	1056.12	2.5	1142	2855	2.5	747.5			0			0
2003/04	26295.7	154331	5.86904	3261.02	65341.2	20.037	4129.34	16104.4	3.9	3045.94	57939.8	19.022	641.35	1603.38	2.5	1116.7	2791.75	2.5	705.43			0			0
2004/05	33546.6	196157	5.84728	3216.84	103695	32.235	2476.01	7428.03	3	2640.02	52800.4	20	529.66	1588.98	3	864.58	2161.45	2.5	861.585			0			0
2005/06	32165.1	183907	5.71758	3568.82	124909	35	2862.51	10018.8	3.5	2197.48	47135.5	21.4498	472.11	1416.33	3	680.25	1700.62	2.5	1246.59			0			0
2006/07	27791.7	144601	5.20304	2682.04	93795.4	34.9717	2346.34	8212.19	3.5	4144	105429	25.4413	519.29	1557.87	3	567.78	1419.45	2.5	1410.56			0			0
2007/08	39081.6	244352	6.25235	3266.28	68671.1	21.0242	2131.57	7460.49	3.5	4229.15	81342.5	19.2338	669.05	2007.15	3	659.32	1638.3	2.48483	1633.58			0			0
2008/09	60182.6	371170	6.1674	2509.71	76454.7	30.4635	2531.08	8858.78	3.5	3372.9	90007.2	26.6854	838.94	2516.82	3	415.06	1037.65	2.5	1413.2			522.88			0
2009/10	52849.6	281733	5.33084	3341.69	93678.9	28.0334	1559.64	5458.74	3.5	3373.08	86245.4	25.5687	774.63	2711.2	3.5	441.13	1102.83	2.5	1522.63			508.73			0
2010/11	56075.2	336316	5.99759	3215.47	109762	34.1357	1936.96	6779.36	3.5	4887.22	98071.9	20.067	588.74	2060.59	3.5	311.83	747.325	2.39658	1283.61			283.72			0
2011/12	61860.2	368469	5.95648	2290.21	75216.6	32.8427	2500.26	8141.08	3.25609	3701.76	80097	21.6375	465.35	1628.73	3.5	194.3	485.75	2.5	1012.19			274.55			0
2012/13	57452.5	343611	5.98079	2638.82	53886.5	20.4207	2946.05	10311.2	3.5	4402.31	119800	27.2129	504.85	914.865	1.81215	416.1	1040.25	2.5	1030.1			324.35			0
2013/14	54068.4	322782	5.96988	2814.97	78179.4	27.7727	3698.05	13703.2	3.70551	3790.39	102233	26.9716	506.94	150.815	0.297501	460	1150	2.5	762.49			197			0
2014/15	60332.6	430972	7.14327	1738.55	28199	16.2198	3549.66	13737.4	3.87005	5571.34	125558	22.5363	1267.31	5066.61	3.99793	237.59	712.27	2.9979	935.33			204.7			0
2015/16	60238	438367	7.27725	1306	31817	24.3622	2114	7740	3.66131	4848	117771	24.2927	739.58	2996	4.05095	330	987	2.99091	1161.35			302.56			0
2016/17	69284	444022	6.40872	2374	58569	24.671	1820	5959	3.27418	4909	113527	23.1263	1562.48	5467	3.49892	279	835	2.99283	1481.9			367			0
2017/18	71135	455899	6.40893	2374	67669	28.5042	3166.86	7240	2.28618	5331	117408	22.0236	824.2	2884.7	3.5	121.45	324	2.66776	855.7			600.9			1342.2
2018/19	73027	462621	6.33493	2542.9	79319.5	31.1925	2457	10661.6	4.33926	7582.77	198573	26.1874	1393.94	5255.15	3.77	136.58	372.863	2.73	1293.61			7.04			1668
2019/20	75498.7	451228	6	2329.24	57224.2	24.5678	2017.89	6255.46	3.1	8119.8	176263	21.7077	1540.84	5131	3.33	189.93	427.342	2.25	1539.97			1666.4			2079
2020/21	73165	406215	5.55204	2332	57297.2	24.57	1778	5511.8	3.1	7533	162637	21.59	1230	4354.2	3.54	136	408	3	1022			895			0
